# Supplementary material for: Preoperative Cognitive Function and Physical Frailty Predict Decision Satisfaction and Postoperative Adherence in Older Gynecologic Oncology Patients: A Prospective Observational Study
Source: Curr Oncol. 2026 Feb 17;33(2):118. doi: 10.3390/curroncol33020118 (PMC12939682; doi:10.3390/curroncol33020118)
Supplement: Supplementary file 1 [file curroncol-33-00118-s001.zip]

Archive with 1 entries (1 files):
- curroncol-4119049-supplementary.pdf
